# Supplementary material for: New Insights on NETosis Induced by Entamoeba histolytica: Dependence on ROS from Amoebas and Extracellular MPO Activity
Source: Antioxidants (Basel). 2021 Jun 18;10(6):974. doi: 10.3390/antiox10060974 (PMC8233886; doi:10.3390/antiox10060974)
Supplement: Supplementary file 1 [file antioxidants-10-00974-s001.zip]

Archive with 1 entries (1 files):
- antioxidants-1241721-supplementary.pdf
